# Supplementary material for: Racial Disparities in Plasma Cytokine and Microbiome Profiles
Source: Microorganisms. 2024 Jul 17;12(7):1453. doi: 10.3390/microorganisms12071453 (PMC11279229; doi:10.3390/microorganisms12071453)
Supplement: Supplementary file 1 [file microorganisms-12-01453-s001.zip]

Archive with 1 entries (1 files):
- microorganisms-3016889-supplementary.pdf
